# Supplementary material for: Tracheal Intubation during Advanced Life Support Using Direct Laryngoscopy versus Glidescope® Videolaryngoscopy by Clinicians with Limited Intubation Experience: A Systematic Review and Meta-Analysis
Source: J Clin Med. 2022 Oct 26;11(21):6291. doi: 10.3390/jcm11216291 (PMC9655434; doi:10.3390/jcm11216291)
Supplement: Supplementary file 1 [file jcm-11-06291-s001.zip]

Archive with 4 entries (4 files):
- Supplementary Materials 1. Supp1 Prospero.pdf
- Supplementary Materials 2. PRISMA 2020 checklist.pdf
- Supplementary Materials 3. Excluded articles.pdf
- Supplementary Materials 4. GRADE table.pdf
